# Supplementary material for: Drivers and Barriers to Acceptance of Web-Based Aftercare of Patients in Inpatient Routine Care: A Cross-Sectional Survey
Source: J Med Internet Res. 2016 Dec 23;18(12):e337. doi: 10.2196/jmir.6003 (PMC5219589; doi:10.2196/jmir.6003)
Supplement: Multimedia Appendix 1 [file jmir_v18i12e337_app1.xlsx]

## Sheet: Tabelle1
	Multimedia Appendix 1
	Exemplary description of different Web-based aftercare interventions following inpatient treatment.
	Study	Name/type/schedule	Main components	Target population	Sample size	Acceptance and intervention usage
	CBTa-based guided aftercare
	Ebert et al [11]	“W-RENA”, guided self-help, Web based, 12 weeks (weekly).	Goal planning and implementation, structured diary, chat (patients, therapist), therapist feedback on goals, symptom monitoring.	Adult inpatients of psychosomatic rehabilitation.	N = 2189 eligible, N=1250 (57.1%) screened for participation	Uptake (consent to participation): 32.0% (400/1250); dropout: 15.5% (31/200). Main reasons for dropout: 19% (6/31) technical problems, 13% (4/31) lack of time or energy (13%, 4/31), insufficient outcome expectancy (10%, 3/31). M 10.24 (SD 3.57) out of 12 possible entries in Web diary.
	Mobile aftercare
	Kramer, Moessner, Görlitz, and Bauer [35] b	“SaluSmart”, Internet- and mobile-based unguided self-help with automatic feedback (daily).	Craving and relapse monitoring, individual automatic feedback, voluntary Web-based therapist contact, list of coping mechanisms, emergency contact system for relapse prevention.	Alcohol-dependent adult inpatients of withdrawal rehabilitation.	IGc=51, CGd not specified.	84% (43/51) used daily monitoring. No data on uptake specified.
	Schmädeke and Bischoff [12]	“eATROS”, guided self-help, mobile-based, 12 weeks (daily).	Daily activity planning and rating, monitoring of well-being and depressive symptoms, relaxation exercises, emergency plan, selective therapist phone contact (depending on depression scores).	Adult inpatients of psychosomatic rehabilitation with unipolar affective disorders.	IG=50, CG (TAUe)=42.	Uptake in IG: 62% (50/81 screened for participation), dropout in IG: 6% (3/50).
	Blended synchronous aftercare
	Wild et al [32]	“BaSe”, guided combination of 5 synchronous, video-based and 8 face-to-face group sessions, 12 months.	Education (nutrition, exercise), psychological training (stress-management, self-monitoring, self-efficacy, social competence).	Adult patients after bariatric surgery.	N=306 screened, N=162 eligible, N=117 randomized, IG=58, CG (TAU)=56.	27.8% (45/162) declined participation, dropout in IG (12-month FUf): 5% (3/58).
	Chat-based aftercare
	Fichter, Quadflieg, and Lindner [36]	“VIA”, Web- and CBT-based guided self-help with message boards (peers), 9 months (monthly).	CBT-education modules (eg, “Chapter 3: Body acceptance,” p. 4), chat, automatic short messages, therapist contact (email) on demand.	Adolescents and adult inpatients with anorexia nervosa.	N=1802 with eating disorder, N=1093 screened, N=258 randomized, IG=128, CG=130.	39.3% (709/1802) not interested. Dropout in IG: 24.2% (31/128).
	Pfaudler et al [31]	moderated, multiprofessional aftercare-forum, 6 months (weekly).	Therapist (psychologist, physical therapist) feedback on goal implementation.	Adult inpatients of orthopedic rehabilitation.	N=177 screened for participation, IG=38, CG not specified.	Uptake in IG: 21.5% (38/177). Main reasons for refusal in nonparticipants who returned questionnaire (81): 27% (22/81) no Internet access, 25% (20/81) preference for other treatment options, 22% (18/81) no assistance needed, 19% (15/81) concerns about data security. Dropout in IG (6-month FU): 36.8% (n=14).
	Education-based aftercare
	Theissing et al [33]	“Live-Online”, moderated, multprofessional, virtual seminar, 6 months (monthly).	Physical therapy (transfer of movement and activity patterns), nutrition counseling (education and weight reduction), psychological therapy (stress management).	Adult inpatients with abdominal obesity in cardio-diabetological rehabilitation.	N=164 randomized, IG=58, CG (TAU)=106.	Uptake (in comparison to planned sample size of N=436): 38.7% (n=164). Dropout in IG (6-months FU): 34% (20/58).
	Küffner [34] g	Virtual seminar, 6 months (monthly).	Relaxation, redirection of pain attention, stress management, cognitive coping, social competence, individual exercise plan.	Adult inpatients of substance use disorder rehabilitation.	N= 1275 screened, N= 656 eligible for participation, n=152 randomized, IG=44, CG not specified.	Uptake (consent to participation): 23.2% (152/656). Main reasons for nonparticipation (193 statemtens of 184 participants): 66.8% (129/193) organizational reasons, 17.1% (33/193) IT-related problems.
	aCBT: cognitive behavioral therapy.
	b,g preliminary results.
	cIG: intervention group.
	dCG: control group.
	eTAU: treatment as usual.
	fFU: Follow-up post-randomization.
