# Supplementary material for: Drivers and Barriers to Acceptance of Web-Based Aftercare of Patients in Inpatient Routine Care: A Cross-Sectional Survey
Source: J Med Internet Res. 2016 Dec 23;18(12):e337. doi: 10.2196/jmir.6003 (PMC5219589; doi:10.2196/jmir.6003)
Supplement: Multimedia Appendix 2 [file jmir_v18i12e337_app2.xlsx]

## Sheet: Tabelle1
	Multimedia Appendix 1
	Characteristics of the sample.
	Variable (N)		PSY		OPE		CAR		PED		SUD		TOTAL		P
			n=141		n=42		n=73		n=52		n=60		N=374 a
			M	SD	M	SD	M	SD	M	SD	M	SD	M	SD
	Age (358)		48.84	8.96	50.95	9.13	53.77	7.30	15.91	1.31	46.59	9.52	45.49	14.17	<.001b
	Time on Internet (353)		1.87	2.21	2.16	2.53	1.72	1.97	6.91	3.65	1.93	2.00	2.60	2.99	<.001c
	Days on sick leave (299)		3.97	1.19	3.61	1.39	2.91	1.44	--	--	3.05	1.38	3.49	1.39	<.001d
			n (N)	%	n (N)	%	n (N)	%	n (N)	%	n (N)	%	n (N)	%
	Sex (female) (367)		80	56.7%	17	0.405	9	0.123	32 (51)	0.627	16	0.267	154	42.0%	<.001e
	Internet access (365)		121 (138)	87.7%	38	0.905	64	0.877	51	0.981	39	0.65	313	85.8%	<.001f
	eHealth experience (353)		17 (133)	0.128	3 (41)	0.073	6 (70)	0.086	21 (51)	0.412	12 (58)	0.207	59	16.7%	<.001g
	Use of digital devices (360)q
		PC, Notebook, Tablet	113 (132)	85.6%	37	0.88	64	0.88	42	0.808	36	0.6	292	81.3%	<.001h
		Smartphone	61 (133)	45.9%	21	0.5	33	0.45	44	0.846	32	0.533	191	53.1%	<.001i
		Wearable	0	0.0%	0	0	0	0	1	0.019	0	0	1	0.3%	.42j
	Occupational status (313)														.001k
		Employed	85 (139)	61.2%	27	0.64	59 (72)	0.82	--	--	28	0.467	199	63.6%
		Unemployed	16 (139)	11.5%	3	0.07	3 (72)	0.04	--	--	25	0.417	47	15.0%
		Sick leave	27 (139)	19.4%	8	0.19	7 (72)	0.097	--	--	6	0.1	48	15.3%
		Retired	11 (139)	7.9%	4	0.1	3 (72)	0.042	--	--	1	0.017	19	6.1%
	Educational status (363)														.02l
		No graduation	4	2.8%	1	0.024	1	0.014	0 (48)	0	5 (59)	0.085	11	3.0%
		Secondary school	120	85.1%	38	0.905	60	0.822	34 (48)	0.708	48 (59)	0.814	300	82.6%
		A-level	17	12.1%	3	0.071	12	0.164	14 (48)	0.292	6(59)	0.102	52	14.3%
	Population size of hometown (364)														.01m
		Rural (<5000)	66 (139)	47.5%	21	0.5	34 (72)	0.472	20	0.385	14 (59)	0.237	155	42.6%
		Urban (>5000)	73 (139)	52.5%	21	0.5	38 (72)	0.528	32	0.615	45 (59)	0.763	209	57.4%
	Health-related Internet and mobile use
		Fitness/Nutrition/Weight	6 (134)	5.2%	5 (39)	0.13	13 (70)	0.2	14 (51)	0.27	5 (59)	0.09	44 (353)	12.5%	<.001n
		Mental distress	3	2.2%	0	0	0	0	4	0.08	3	0.05	10	2.8%	.32o
		Occupational distress	3	2.2%	0	0	0	0	--	--	3	0.05	6 (302)	2.0%	.11p
	PSY = Psychosomatic medicine and psycho-oncology, OPE = Orthopedics, CAR = Cardiology, PED = Pediatric disorders of adolescent patients, SUD = Substance use disorders.
	aSix individuals with no reference of diagnostic group included in total sample size.
	b Welch F4, 132.14=1076.31.
	c Welch F4, 133.21=22.50.
	d Welch F3, 116.95=12.31.
	e G2(4)=58.119.
	f G2(4)=27.35.
	g G2(4)=26.30.
	h G2(4)=19.93.
	i G2(4)=27.94.
	j G2(4)=3.89
	k G2(9)=46.30.
	l G2(8)=18.02.
	m G2(4)=1.46.
	n G2(16)=38.37.
	o G2(16)=18.00
	p G2(12)=18.29.
	q Multiple answers possible.
