# Supplementary material for: Drivers and Barriers to Acceptance of Web-Based Aftercare of Patients in Inpatient Routine Care: A Cross-Sectional Survey
Source: J Med Internet Res. 2016 Dec 23;18(12):e337. doi: 10.2196/jmir.6003 (PMC5219589; doi:10.2196/jmir.6003)
Supplement: Multimedia Appendix 3 [file jmir_v18i12e337_app3.xlsx]

## Sheet: Tabelle1
Multimedia Appendix 3
Correlation matrix of acceptance predictors.
Variable (range of scale / measurement unit)		1.	2.	3.	4.	5.	6.	7.	8.	9.	10.	11.	12.	13.	14.	15.	16.	17.	18.	19.	20.	21.
1.	Sex	-
2.	Age (years)	-.15**	-
3.	Days of sick leave (0-5)	.03	.10*	-
4.	Private internet access (0-1)	-.01	-.16**	.03	-
5.	Population of residence (< 5000/> 5000)	.07	-.03	-.01	-.06	-
6.	Educational status (1-3)	.05	-.12*	.01	.15**	.03	-
7.	Self-efficacy a (1-5)	-.16**	.09	-.20**	.07	.06	.12*	-
8.	Mental distress b (0-12)	.17**	-.22**	.31**	.10	-.10	-.01	-.55**	-
9.	Risk of incapacity to work c (0-3)	.05	.16**	.25**	.00	.00	.00	-.31**	.35**	-
10.	eHealth literacy d (1-5)	-.09	-.27**	.00	.33**	.10	.14**	.30**	-.14*	-.21**	-
11.	Internet anxiety (1-5)	.14**	.22**	.01	-.21**	-.10	-.11*	-.22**	.12*	.24**	-.50**	-
12.	Knowledge of eHealth interventions (1-5)	-.10	-.19**	.00	.13*	.09	.05	.22**	-.11	-.18**	.58**	-.28**	-
13.	Time on Internet (min/day)	.05	-.62**	-.07	.20**	.10	.04	-.07	.09	-.08	.27**	-.30**	.18**	-
14.	eHealth experience (0-1)	.10	-.26**	-.06	-.02	.06	.05	.02	.10	.06	.20**	-.16**	.24**	.20**	-
15.	Health related internet and mobile use (1-5)	-.04	-.22**	-.08	.13*	.13**	-.01	.13*	-.05	-.05	.39**	-.28**	.35**	.30**	.35**	-
16.	IT-literacy (1-5)	-.11*	-.43**	-.09	.36**	.11*	.11*	.19**	-.02	-.17**	.64**	-.58**	.40**	.42**	.23**	.37**	-
17.	Permanent availability stress (1-5)	-.08	.31**	.15**	-.15**	-.06	-.05	-.05	.14*	.22**	-.29**	.48**	-.16**	-.34**	-.10	-.14**	-.33**	-
18.	Social influence (UTAUT, 1-5)	-.13*	-.09	.01	.15**	.05	.22**	.08	.01	-.05	.22**	-.14**	.24**	.11*	.12*	.23**	.22**	.02	-
19.	Performance expectancy (UTAUT, 1-5)	-.07	-.23**	-.06	.15**	.06	.20**	.09	-.02	-.08	.30**	-.21**	.24**	.18**	.16**	.32**	.30**	-.07	.76**	-
20.	Effort expectancy (UTAUT, 1-5)	-.09	-.23**	-.05	.26**	.11	.18**	.15**	-.02	-.14*	.44**	-.35**	.21**	.19**	.13*	.29**	.43**	-.12*	.65**	.77**	-
21.	Facilitating conditions (UTAUT, 1-5)	-.12*	-.30**	-.06	.33**	.07	.20**	.19**	.02	-.13*	.48**	-.42**	.24**	.27**	.17**	.31**	.54**	-.16**	.51**	.63**	.79**	-
	N = 338.
	* P< .05; ** P < .01.
	a ASKU [61], b PHQ-4 [64], c SPE [65], d eHEALS [62].
